# Supplementary material for: APE1 recruits ATRIP to ssDNA in an RPA-dependent and -independent manner to promote the ATR DNA damage response
Source: eLife. 2023 May 22;12:e82324. doi: 10.7554/eLife.82324 (PMC10202453; doi:10.7554/eLife.82324)
Supplement: Figure 1—source data 1. [file elife-82324-fig1-data1.zip]

Archive with 66 entries (62 files):
- Figure 1-source data 1/
- __MACOSX/._Figure 1-source data 1
- Figure 1-source data 1/.DS_Store
- __MACOSX/Figure 1-source data 1/._.DS_Store
- Figure 1-source data 1/IB-data-Figure 1A.pdf
- __MACOSX/Figure 1-source data 1/._IB-data-Figure 1A.pdf
- Figure 1-source data 1/Figure 1A Repeat1/
- __MACOSX/Figure 1-source data 1/._Figure 1A Repeat1
- Figure 1-source data 1/Figure 1A initial trial/
- __MACOSX/Figure 1-source data 1/._Figure 1A initial trial
- Figure 1-source data 1/Figure 1A Repeat2/
- __MACOSX/Figure 1-source data 1/._Figure 1A Repeat2
- Figure 1-source data 1/Figure 1A Repeat1/Extract-APE1.tif
- __MACOSX/Figure 1-source data 1/Figure 1A Repeat1/._Extract-APE1.tif
- Figure 1-source data 1/Figure 1A Repeat1/DNA-bound-ATRIP.tif
- __MACOSX/Figure 1-source data 1/Figure 1A Repeat1/._DNA-bound-ATRIP.tif
- Figure 1-source data 1/Figure 1A Repeat1/Extract-Chk1-P-S344.tif
- __MACOSX/Figure 1-source data 1/Figure 1A Repeat1/._Extract-Chk1-P-S344.tif
- Figure 1-source data 1/Figure 1A Repeat1/DNA-bound-APE1.tif
- __MACOSX/Figure 1-source data 1/Figure 1A Repeat1/._DNA-bound-APE1.tif
- Figure 1-source data 1/Figure 1A Repeat1/DNA-bound-RPA32.tif
- __MACOSX/Figure 1-source data 1/Figure 1A Repeat1/._DNA-bound-RPA32.tif
- Figure 1-source data 1/Figure 1A Repeat1/DNA-bound-PCNA.tif
- __MACOSX/Figure 1-source data 1/Figure 1A Repeat1/._DNA-bound-PCNA.tif
- Figure 1-source data 1/Figure 1A Repeat1/Extract-Chk1.tif
- __MACOSX/Figure 1-source data 1/Figure 1A Repeat1/._Extract-Chk1.tif
- Figure 1-source data 1/Figure 1A Repeat1/DNA-bound-RPA70.tif
- __MACOSX/Figure 1-source data 1/Figure 1A Repeat1/._DNA-bound-RPA70.tif
- Figure 1-source data 1/Figure 1A Repeat1/Extract-ATRIP.tif
- __MACOSX/Figure 1-source data 1/Figure 1A Repeat1/._Extract-ATRIP.tif
- Figure 1-source data 1/Figure 1A initial trial/Extract-APE1.tif
- __MACOSX/Figure 1-source data 1/Figure 1A initial trial/._Extract-APE1.tif
- Figure 1-source data 1/Figure 1A initial trial/DNA-bound-ATRIP.tif
- __MACOSX/Figure 1-source data 1/Figure 1A initial trial/._DNA-bound-ATRIP.tif
- Figure 1-source data 1/Figure 1A initial trial/Extract-Chk1-P-S344.tif
- __MACOSX/Figure 1-source data 1/Figure 1A initial trial/._Extract-Chk1-P-S344.tif
- Figure 1-source data 1/Figure 1A initial trial/DNA-bound-APE1.tif
- __MACOSX/Figure 1-source data 1/Figure 1A initial trial/._DNA-bound-APE1.tif
- Figure 1-source data 1/Figure 1A initial trial/DNA-bound-RPA32.tif
- __MACOSX/Figure 1-source data 1/Figure 1A initial trial/._DNA-bound-RPA32.tif
- Figure 1-source data 1/Figure 1A initial trial/DNA-bound-PCNA.tif
- __MACOSX/Figure 1-source data 1/Figure 1A initial trial/._DNA-bound-PCNA.tif
- Figure 1-source data 1/Figure 1A initial trial/Extract-Chk1.tif
- __MACOSX/Figure 1-source data 1/Figure 1A initial trial/._Extract-Chk1.tif
- Figure 1-source data 1/Figure 1A initial trial/DNA-bound-RPA70.tif
- __MACOSX/Figure 1-source data 1/Figure 1A initial trial/._DNA-bound-RPA70.tif
- Figure 1-source data 1/Figure 1A initial trial/Extract-ATRIP.tif
- __MACOSX/Figure 1-source data 1/Figure 1A initial trial/._Extract-ATRIP.tif
- Figure 1-source data 1/Figure 1A Repeat2/Extract-APE1.tif
- __MACOSX/Figure 1-source data 1/Figure 1A Repeat2/._Extract-APE1.tif
- Figure 1-source data 1/Figure 1A Repeat2/DNA-bound-ATRIP.tif
- __MACOSX/Figure 1-source data 1/Figure 1A Repeat2/._DNA-bound-ATRIP.tif
- Figure 1-source data 1/Figure 1A Repeat2/Extract-Chk1-P-S344.tif
- __MACOSX/Figure 1-source data 1/Figure 1A Repeat2/._Extract-Chk1-P-S344.tif
- Figure 1-source data 1/Figure 1A Repeat2/DNA-bound-APE1.tif
- __MACOSX/Figure 1-source data 1/Figure 1A Repeat2/._DNA-bound-APE1.tif
- Figure 1-source data 1/Figure 1A Repeat2/DNA-bound-RPA32.tif
- __MACOSX/Figure 1-source data 1/Figure 1A Repeat2/._DNA-bound-RPA32.tif
- Figure 1-source data 1/Figure 1A Repeat2/DNA-bound-PCNA.tif
- __MACOSX/Figure 1-source data 1/Figure 1A Repeat2/._DNA-bound-PCNA.tif
- Figure 1-source data 1/Figure 1A Repeat2/Extract-Chk1.tif
- __MACOSX/Figure 1-source data 1/Figure 1A Repeat2/._Extract-Chk1.tif
- Figure 1-source data 1/Figure 1A Repeat2/DNA-bound-RPA70.tif
- __MACOSX/Figure 1-source data 1/Figure 1A Repeat2/._DNA-bound-RPA70.tif
- Figure 1-source data 1/Figure 1A Repeat2/Extract-ATRIP.tif
- __MACOSX/Figure 1-source data 1/Figure 1A Repeat2/._Extract-ATRIP.tif
