# Supplementary material for: APE1 recruits ATRIP to ssDNA in an RPA-dependent and -independent manner to promote the ATR DNA damage response
Source: eLife. 2023 May 22;12:e82324. doi: 10.7554/eLife.82324 (PMC10202453; doi:10.7554/eLife.82324)
Supplement: Figure 1—source data 2. [file elife-82324-fig1-data2.zip]

Archive with 60 entries (56 files):
- Figure 1-source data 2/
- __MACOSX/._Figure 1-source data 2
- Figure 1-source data 2/IB-data-Figure 1B.pdf
- __MACOSX/Figure 1-source data 2/._IB-data-Figure 1B.pdf
- Figure 1-source data 2/.DS_Store
- __MACOSX/Figure 1-source data 2/._.DS_Store
- Figure 1-source data 2/Figure 1B initial trial/
- __MACOSX/Figure 1-source data 2/._Figure 1B initial trial
- Figure 1-source data 2/Figure 1B Repeat1/
- __MACOSX/Figure 1-source data 2/._Figure 1B Repeat1
- Figure 1-source data 2/Figure 1B Repeat2/
- __MACOSX/Figure 1-source data 2/._Figure 1B Repeat2
- Figure 1-source data 2/Figure 1B initial trial/Extract-APE1.tif
- __MACOSX/Figure 1-source data 2/Figure 1B initial trial/._Extract-APE1.tif
- Figure 1-source data 2/Figure 1B initial trial/Extract-Chk1-P-S344.tif
- __MACOSX/Figure 1-source data 2/Figure 1B initial trial/._Extract-Chk1-P-S344.tif
- Figure 1-source data 2/Figure 1B initial trial/Bead-bound-RPA.tif
- __MACOSX/Figure 1-source data 2/Figure 1B initial trial/._Bead-bound-RPA.tif
- Figure 1-source data 2/Figure 1B initial trial/Bead-bound-APE1.tif
- __MACOSX/Figure 1-source data 2/Figure 1B initial trial/._Bead-bound-APE1.tif
- Figure 1-source data 2/Figure 1B initial trial/Extract-Chk1.tif
- __MACOSX/Figure 1-source data 2/Figure 1B initial trial/._Extract-Chk1.tif
- Figure 1-source data 2/Figure 1B initial trial/Bead-bound-ATRIP.tif
- __MACOSX/Figure 1-source data 2/Figure 1B initial trial/._Bead-bound-ATRIP.tif
- Figure 1-source data 2/Figure 1B initial trial/Extract-ATRIP.tif
- __MACOSX/Figure 1-source data 2/Figure 1B initial trial/._Extract-ATRIP.tif
- Figure 1-source data 2/Figure 1B initial trial/Extract-RPA.tif
- __MACOSX/Figure 1-source data 2/Figure 1B initial trial/._Extract-RPA.tif
- Figure 1-source data 2/Figure 1B Repeat1/Extract-APE1.tif
- __MACOSX/Figure 1-source data 2/Figure 1B Repeat1/._Extract-APE1.tif
- Figure 1-source data 2/Figure 1B Repeat1/Extract-Chk1-P-S344.tif
- __MACOSX/Figure 1-source data 2/Figure 1B Repeat1/._Extract-Chk1-P-S344.tif
- Figure 1-source data 2/Figure 1B Repeat1/Bead-bound-RPA.tif
- __MACOSX/Figure 1-source data 2/Figure 1B Repeat1/._Bead-bound-RPA.tif
- Figure 1-source data 2/Figure 1B Repeat1/Bead-bound-APE1.tif
- __MACOSX/Figure 1-source data 2/Figure 1B Repeat1/._Bead-bound-APE1.tif
- Figure 1-source data 2/Figure 1B Repeat1/Extract-Chk1.tif
- __MACOSX/Figure 1-source data 2/Figure 1B Repeat1/._Extract-Chk1.tif
- Figure 1-source data 2/Figure 1B Repeat1/Bead-bound-ATRIP.tif
- __MACOSX/Figure 1-source data 2/Figure 1B Repeat1/._Bead-bound-ATRIP.tif
- Figure 1-source data 2/Figure 1B Repeat1/Extract-ATRIP.tif
- __MACOSX/Figure 1-source data 2/Figure 1B Repeat1/._Extract-ATRIP.tif
- Figure 1-source data 2/Figure 1B Repeat1/Extract-RPA.tif
- __MACOSX/Figure 1-source data 2/Figure 1B Repeat1/._Extract-RPA.tif
- Figure 1-source data 2/Figure 1B Repeat2/Extract-APE1.tif
- __MACOSX/Figure 1-source data 2/Figure 1B Repeat2/._Extract-APE1.tif
- Figure 1-source data 2/Figure 1B Repeat2/Extract-Chk1-P-S344.tif
- __MACOSX/Figure 1-source data 2/Figure 1B Repeat2/._Extract-Chk1-P-S344.tif
- Figure 1-source data 2/Figure 1B Repeat2/Bead-bound-RPA.tif
- __MACOSX/Figure 1-source data 2/Figure 1B Repeat2/._Bead-bound-RPA.tif
- Figure 1-source data 2/Figure 1B Repeat2/Bead-bound-APE1.tif
- __MACOSX/Figure 1-source data 2/Figure 1B Repeat2/._Bead-bound-APE1.tif
- Figure 1-source data 2/Figure 1B Repeat2/Extract-Chk1.tif
- __MACOSX/Figure 1-source data 2/Figure 1B Repeat2/._Extract-Chk1.tif
- Figure 1-source data 2/Figure 1B Repeat2/Bead-bound-ATRIP.tif
- __MACOSX/Figure 1-source data 2/Figure 1B Repeat2/._Bead-bound-ATRIP.tif
- Figure 1-source data 2/Figure 1B Repeat2/Extract-ATRIP.tif
- __MACOSX/Figure 1-source data 2/Figure 1B Repeat2/._Extract-ATRIP.tif
- Figure 1-source data 2/Figure 1B Repeat2/Extract-RPA.tif
- __MACOSX/Figure 1-source data 2/Figure 1B Repeat2/._Extract-RPA.tif
