# Supplementary material for: APE1 recruits ATRIP to ssDNA in an RPA-dependent and -independent manner to promote the ATR DNA damage response
Source: eLife. 2023 May 22;12:e82324. doi: 10.7554/eLife.82324 (PMC10202453; doi:10.7554/eLife.82324)
Supplement: Figure 1—figure supplement 1—source data 1. [file elife-82324-fig1-figsupp1-data1.zip]

Archive with 60 entries (56 files):
- Figure 1-figure supplement 1-souce data 1/
- __MACOSX/._Figure 1-figure supplement 1-souce data 1
- Figure 1-figure supplement 1-souce data 1/.DS_Store
- __MACOSX/Figure 1-figure supplement 1-souce data 1/._.DS_Store
- Figure 1-figure supplement 1-souce data 1/IB-data-Figure 1S1A.pdf
- __MACOSX/Figure 1-figure supplement 1-souce data 1/._IB-data-Figure 1S1A.pdf
- Figure 1-figure supplement 1-souce data 1/Figure 1S1A Repeat1/
- __MACOSX/Figure 1-figure supplement 1-souce data 1/._Figure 1S1A Repeat1
- Figure 1-figure supplement 1-souce data 1/Figure 1S1A intial trial/
- __MACOSX/Figure 1-figure supplement 1-souce data 1/._Figure 1S1A intial trial
- Figure 1-figure supplement 1-souce data 1/Figure 1S1A Repeat2/
- __MACOSX/Figure 1-figure supplement 1-souce data 1/._Figure 1S1A Repeat2
- Figure 1-figure supplement 1-souce data 1/Figure 1S1A Repeat1/Extract-APE1.tif
- __MACOSX/Figure 1-figure supplement 1-souce data 1/Figure 1S1A Repeat1/._Extract-APE1.tif
- Figure 1-figure supplement 1-souce data 1/Figure 1S1A Repeat1/Bead-RPA.tif
- __MACOSX/Figure 1-figure supplement 1-souce data 1/Figure 1S1A Repeat1/._Bead-RPA.tif
- Figure 1-figure supplement 1-souce data 1/Figure 1S1A Repeat1/Extract-Chk1-P.jpg
- __MACOSX/Figure 1-figure supplement 1-souce data 1/Figure 1S1A Repeat1/._Extract-Chk1-P.jpg
- Figure 1-figure supplement 1-souce data 1/Figure 1S1A Repeat1/Bead-ATRIP.tif
- __MACOSX/Figure 1-figure supplement 1-souce data 1/Figure 1S1A Repeat1/._Bead-ATRIP.tif
- Figure 1-figure supplement 1-souce data 1/Figure 1S1A Repeat1/Extract-Chk1.tif
- __MACOSX/Figure 1-figure supplement 1-souce data 1/Figure 1S1A Repeat1/._Extract-Chk1.tif
- Figure 1-figure supplement 1-souce data 1/Figure 1S1A Repeat1/Extract-ATRIP.tif
- __MACOSX/Figure 1-figure supplement 1-souce data 1/Figure 1S1A Repeat1/._Extract-ATRIP.tif
- Figure 1-figure supplement 1-souce data 1/Figure 1S1A Repeat1/Bead-APE1.tif
- __MACOSX/Figure 1-figure supplement 1-souce data 1/Figure 1S1A Repeat1/._Bead-APE1.tif
- Figure 1-figure supplement 1-souce data 1/Figure 1S1A Repeat1/Extract-RPA.tif
- __MACOSX/Figure 1-figure supplement 1-souce data 1/Figure 1S1A Repeat1/._Extract-RPA.tif
- Figure 1-figure supplement 1-souce data 1/Figure 1S1A intial trial/Extract-APE1.tif
- __MACOSX/Figure 1-figure supplement 1-souce data 1/Figure 1S1A intial trial/._Extract-APE1.tif
- Figure 1-figure supplement 1-souce data 1/Figure 1S1A intial trial/Extract-Chk1-P.tif
- __MACOSX/Figure 1-figure supplement 1-souce data 1/Figure 1S1A intial trial/._Extract-Chk1-P.tif
- Figure 1-figure supplement 1-souce data 1/Figure 1S1A intial trial/Bead-RPA.tif
- __MACOSX/Figure 1-figure supplement 1-souce data 1/Figure 1S1A intial trial/._Bead-RPA.tif
- Figure 1-figure supplement 1-souce data 1/Figure 1S1A intial trial/Bead-ATRIP.tif
- __MACOSX/Figure 1-figure supplement 1-souce data 1/Figure 1S1A intial trial/._Bead-ATRIP.tif
- Figure 1-figure supplement 1-souce data 1/Figure 1S1A intial trial/Extract-Chk1.tif
- __MACOSX/Figure 1-figure supplement 1-souce data 1/Figure 1S1A intial trial/._Extract-Chk1.tif
- Figure 1-figure supplement 1-souce data 1/Figure 1S1A intial trial/Extract-ATRIP.tif
- __MACOSX/Figure 1-figure supplement 1-souce data 1/Figure 1S1A intial trial/._Extract-ATRIP.tif
- Figure 1-figure supplement 1-souce data 1/Figure 1S1A intial trial/Bead-APE1.tif
- __MACOSX/Figure 1-figure supplement 1-souce data 1/Figure 1S1A intial trial/._Bead-APE1.tif
- Figure 1-figure supplement 1-souce data 1/Figure 1S1A intial trial/Extract-RPA.tif
- __MACOSX/Figure 1-figure supplement 1-souce data 1/Figure 1S1A intial trial/._Extract-RPA.tif
- Figure 1-figure supplement 1-souce data 1/Figure 1S1A Repeat2/Extract-APE1.tif
- __MACOSX/Figure 1-figure supplement 1-souce data 1/Figure 1S1A Repeat2/._Extract-APE1.tif
- Figure 1-figure supplement 1-souce data 1/Figure 1S1A Repeat2/Extract-Chk1-P.tif
- __MACOSX/Figure 1-figure supplement 1-souce data 1/Figure 1S1A Repeat2/._Extract-Chk1-P.tif
- Figure 1-figure supplement 1-souce data 1/Figure 1S1A Repeat2/Bead-RPA.tif
- __MACOSX/Figure 1-figure supplement 1-souce data 1/Figure 1S1A Repeat2/._Bead-RPA.tif
- Figure 1-figure supplement 1-souce data 1/Figure 1S1A Repeat2/Bead-ATRIP.tif
- __MACOSX/Figure 1-figure supplement 1-souce data 1/Figure 1S1A Repeat2/._Bead-ATRIP.tif
- Figure 1-figure supplement 1-souce data 1/Figure 1S1A Repeat2/Extract-Chk1.tif
- __MACOSX/Figure 1-figure supplement 1-souce data 1/Figure 1S1A Repeat2/._Extract-Chk1.tif
- Figure 1-figure supplement 1-souce data 1/Figure 1S1A Repeat2/Extract-ATRIP.tif
- __MACOSX/Figure 1-figure supplement 1-souce data 1/Figure 1S1A Repeat2/._Extract-ATRIP.tif
- Figure 1-figure supplement 1-souce data 1/Figure 1S1A Repeat2/Bead-APE1.tif
- __MACOSX/Figure 1-figure supplement 1-souce data 1/Figure 1S1A Repeat2/._Bead-APE1.tif
- Figure 1-figure supplement 1-souce data 1/Figure 1S1A Repeat2/Extract-RPA.tif
- __MACOSX/Figure 1-figure supplement 1-souce data 1/Figure 1S1A Repeat2/._Extract-RPA.tif
