# Supplementary material for: APE1 recruits ATRIP to ssDNA in an RPA-dependent and -independent manner to promote the ATR DNA damage response
Source: eLife. 2023 May 22;12:e82324. doi: 10.7554/eLife.82324 (PMC10202453; doi:10.7554/eLife.82324)
Supplement: Figure 1—figure supplement 1—source data 2. [file elife-82324-fig1-figsupp1-data2.zip]

Archive with 42 entries (38 files):
- Figure 1-figure supplement 1-souce data 2/
- __MACOSX/._Figure 1-figure supplement 1-souce data 2
- Figure 1-figure supplement 1-souce data 2/Figure 1S1B initial trial/
- __MACOSX/Figure 1-figure supplement 1-souce data 2/._Figure 1S1B initial trial
- Figure 1-figure supplement 1-souce data 2/.DS_Store
- __MACOSX/Figure 1-figure supplement 1-souce data 2/._.DS_Store
- Figure 1-figure supplement 1-souce data 2/Figure 1S1B Repeat1/
- __MACOSX/Figure 1-figure supplement 1-souce data 2/._Figure 1S1B Repeat1
- Figure 1-figure supplement 1-souce data 2/IB-data-Figure 1S1B.pdf
- __MACOSX/Figure 1-figure supplement 1-souce data 2/._IB-data-Figure 1S1B.pdf
- Figure 1-figure supplement 1-souce data 2/Figure 1S1B Repeat2/
- __MACOSX/Figure 1-figure supplement 1-souce data 2/._Figure 1S1B Repeat2
- Figure 1-figure supplement 1-souce data 2/Figure 1S1B initial trial/Tubulin.tif
- __MACOSX/Figure 1-figure supplement 1-souce data 2/Figure 1S1B initial trial/._Tubulin.tif
- Figure 1-figure supplement 1-souce data 2/Figure 1S1B initial trial/APE1.tif
- __MACOSX/Figure 1-figure supplement 1-souce data 2/Figure 1S1B initial trial/._APE1.tif
- Figure 1-figure supplement 1-souce data 2/Figure 1S1B initial trial/Chk1-P-S317.tif
- __MACOSX/Figure 1-figure supplement 1-souce data 2/Figure 1S1B initial trial/._Chk1-P-S317.tif
- Figure 1-figure supplement 1-souce data 2/Figure 1S1B initial trial/Chk1-P-S345.tif
- __MACOSX/Figure 1-figure supplement 1-souce data 2/Figure 1S1B initial trial/._Chk1-P-S345.tif
- Figure 1-figure supplement 1-souce data 2/Figure 1S1B initial trial/Chk1.tif
- __MACOSX/Figure 1-figure supplement 1-souce data 2/Figure 1S1B initial trial/._Chk1.tif
- Figure 1-figure supplement 1-souce data 2/Figure 1S1B Repeat1/Tubulin.tif
- __MACOSX/Figure 1-figure supplement 1-souce data 2/Figure 1S1B Repeat1/._Tubulin.tif
- Figure 1-figure supplement 1-souce data 2/Figure 1S1B Repeat1/APE1.tif
- __MACOSX/Figure 1-figure supplement 1-souce data 2/Figure 1S1B Repeat1/._APE1.tif
- Figure 1-figure supplement 1-souce data 2/Figure 1S1B Repeat1/Chk1-P-S317.tif
- __MACOSX/Figure 1-figure supplement 1-souce data 2/Figure 1S1B Repeat1/._Chk1-P-S317.tif
- Figure 1-figure supplement 1-souce data 2/Figure 1S1B Repeat1/Chk1-P-S345.tif
- __MACOSX/Figure 1-figure supplement 1-souce data 2/Figure 1S1B Repeat1/._Chk1-P-S345.tif
- Figure 1-figure supplement 1-souce data 2/Figure 1S1B Repeat1/Chk1.tif
- __MACOSX/Figure 1-figure supplement 1-souce data 2/Figure 1S1B Repeat1/._Chk1.tif
- Figure 1-figure supplement 1-souce data 2/Figure 1S1B Repeat2/APE1.tif
- __MACOSX/Figure 1-figure supplement 1-souce data 2/Figure 1S1B Repeat2/._APE1.tif
- Figure 1-figure supplement 1-souce data 2/Figure 1S1B Repeat2/Chk1-P-S317.tif
- __MACOSX/Figure 1-figure supplement 1-souce data 2/Figure 1S1B Repeat2/._Chk1-P-S317.tif
- Figure 1-figure supplement 1-souce data 2/Figure 1S1B Repeat2/Tubulin-3st.tif
- __MACOSX/Figure 1-figure supplement 1-souce data 2/Figure 1S1B Repeat2/._Tubulin-3st.tif
- Figure 1-figure supplement 1-souce data 2/Figure 1S1B Repeat2/Chk1-P-S345.tif
- __MACOSX/Figure 1-figure supplement 1-souce data 2/Figure 1S1B Repeat2/._Chk1-P-S345.tif
- Figure 1-figure supplement 1-souce data 2/Figure 1S1B Repeat2/Chk1.tif
- __MACOSX/Figure 1-figure supplement 1-souce data 2/Figure 1S1B Repeat2/._Chk1.tif
