# Supplementary material for: APE1 recruits ATRIP to ssDNA in an RPA-dependent and -independent manner to promote the ATR DNA damage response
Source: eLife. 2023 May 22;12:e82324. doi: 10.7554/eLife.82324 (PMC10202453; doi:10.7554/eLife.82324)
Supplement: Figure 2—source data 1. [file elife-82324-fig2-data1.zip]

Archive with 18 entries (14 files):
- Figure 2-source data 1/
- __MACOSX/._Figure 2-source data 1
- Figure 2-source data 1/Figure 2B initial trial/
- __MACOSX/Figure 2-source data 1/._Figure 2B initial trial
- Figure 2-source data 1/.DS_Store
- __MACOSX/Figure 2-source data 1/._.DS_Store
- Figure 2-source data 1/Figure 2B Repeat2/
- __MACOSX/Figure 2-source data 1/._Figure 2B Repeat2
- Figure 2-source data 1/IB-data-Figure 2B.pdf
- __MACOSX/Figure 2-source data 1/._IB-data-Figure 2B.pdf
- Figure 2-source data 1/Figure 2B Repeat1/
- __MACOSX/Figure 2-source data 1/._Figure 2B Repeat1
- Figure 2-source data 1/Figure 2B initial trial/Input and Bead-bound-GST.tif
- __MACOSX/Figure 2-source data 1/Figure 2B initial trial/._Input and Bead-bound-GST.tif
- Figure 2-source data 1/Figure 2B Repeat2/Input and Bead-bound-GST.tif
- __MACOSX/Figure 2-source data 1/Figure 2B Repeat2/._Input and Bead-bound-GST.tif
- Figure 2-source data 1/Figure 2B Repeat1/Input and Bead-bound-GST.tif
- __MACOSX/Figure 2-source data 1/Figure 2B Repeat1/._Input and Bead-bound-GST.tif
