# Supplementary material for: APE1 recruits ATRIP to ssDNA in an RPA-dependent and -independent manner to promote the ATR DNA damage response
Source: eLife. 2023 May 22;12:e82324. doi: 10.7554/eLife.82324 (PMC10202453; doi:10.7554/eLife.82324)
Supplement: Figure 2—source data 2. [file elife-82324-fig2-data2.zip]

Archive with 24 entries (20 files):
- Figure 2-source data 2/
- __MACOSX/._Figure 2-source data 2
- Figure 2-source data 2/.DS_Store
- __MACOSX/Figure 2-source data 2/._.DS_Store
- Figure 2-source data 2/Figure 2C Repeat2/
- __MACOSX/Figure 2-source data 2/._Figure 2C Repeat2
- Figure 2-source data 2/IB-data-Figure 2C.pdf
- __MACOSX/Figure 2-source data 2/._IB-data-Figure 2C.pdf
- Figure 2-source data 2/Figure 2C Repeat1/
- __MACOSX/Figure 2-source data 2/._Figure 2C Repeat1
- Figure 2-source data 2/Figure 2C initial trial/
- __MACOSX/Figure 2-source data 2/._Figure 2C initial trial
- Figure 2-source data 2/Figure 2C Repeat2/Bead-bound-GST.tif
- __MACOSX/Figure 2-source data 2/Figure 2C Repeat2/._Bead-bound-GST.tif
- Figure 2-source data 2/Figure 2C Repeat2/Input-GST.tif
- __MACOSX/Figure 2-source data 2/Figure 2C Repeat2/._Input-GST.tif
- Figure 2-source data 2/Figure 2C Repeat1/Bead-bound-GST.tif
- __MACOSX/Figure 2-source data 2/Figure 2C Repeat1/._Bead-bound-GST.tif
- Figure 2-source data 2/Figure 2C Repeat1/Input-GST.tif
- __MACOSX/Figure 2-source data 2/Figure 2C Repeat1/._Input-GST.tif
- Figure 2-source data 2/Figure 2C initial trial/Bead-bound-GST.tif
- __MACOSX/Figure 2-source data 2/Figure 2C initial trial/._Bead-bound-GST.tif
- Figure 2-source data 2/Figure 2C initial trial/Input-GST.tif
- __MACOSX/Figure 2-source data 2/Figure 2C initial trial/._Input-GST.tif
