# Supplementary material for: APE1 recruits ATRIP to ssDNA in an RPA-dependent and -independent manner to promote the ATR DNA damage response
Source: eLife. 2023 May 22;12:e82324. doi: 10.7554/eLife.82324 (PMC10202453; doi:10.7554/eLife.82324)
Supplement: Figure 2—figure supplement 1—source data 1. [file elife-82324-fig2-figsupp1-data1.zip]

Archive with 20 entries (16 files):
- Figure 2-figure supplement 1-souce data 1/
- __MACOSX/._Figure 2-figure supplement 1-souce data 1
- Figure 2-figure supplement 1-souce data 1/Figure 2S1 Repeat1/
- __MACOSX/Figure 2-figure supplement 1-souce data 1/._Figure 2S1 Repeat1
- Figure 2-figure supplement 1-souce data 1/.DS_Store
- __MACOSX/Figure 2-figure supplement 1-souce data 1/._.DS_Store
- Figure 2-figure supplement 1-souce data 1/Figure 2S1 initial trial/
- __MACOSX/Figure 2-figure supplement 1-souce data 1/._Figure 2S1 initial trial
- Figure 2-figure supplement 1-souce data 1/IB-data-Figure 2S1.pdf
- __MACOSX/Figure 2-figure supplement 1-souce data 1/._IB-data-Figure 2S1.pdf
- Figure 2-figure supplement 1-souce data 1/Figure 2S1 Repeat2/
- __MACOSX/Figure 2-figure supplement 1-souce data 1/._Figure 2S1 Repeat2
- Figure 2-figure supplement 1-souce data 1/Figure 2S1 Repeat1/input-bead-GST.tif
- __MACOSX/Figure 2-figure supplement 1-souce data 1/Figure 2S1 Repeat1/._input-bead-GST.tif
- Figure 2-figure supplement 1-souce data 1/Figure 2S1 initial trial/input-bead-GST.tif
- __MACOSX/Figure 2-figure supplement 1-souce data 1/Figure 2S1 initial trial/._input-bead-GST.tif
- Figure 2-figure supplement 1-souce data 1/Figure 2S1 Repeat2/.DS_Store
- __MACOSX/Figure 2-figure supplement 1-souce data 1/Figure 2S1 Repeat2/._.DS_Store
- Figure 2-figure supplement 1-souce data 1/Figure 2S1 Repeat2/Input-bead-GST.tif
- __MACOSX/Figure 2-figure supplement 1-souce data 1/Figure 2S1 Repeat2/._Input-bead-GST.tif
