# Supplementary material for: APE1 recruits ATRIP to ssDNA in an RPA-dependent and -independent manner to promote the ATR DNA damage response
Source: eLife. 2023 May 22;12:e82324. doi: 10.7554/eLife.82324 (PMC10202453; doi:10.7554/eLife.82324)
Supplement: Figure 3—source data 2. [file elife-82324-fig3-data2.zip]

Archive with 24 entries (20 files):
- Figure 3-source data 2/
- __MACOSX/._Figure 3-source data 2
- Figure 3-source data 2/.DS_Store
- __MACOSX/Figure 3-source data 2/._.DS_Store
- Figure 3-source data 2/Figure 3B initial trial/
- __MACOSX/Figure 3-source data 2/._Figure 3B initial trial
- Figure 3-source data 2/Figure 3B Repeat2/
- __MACOSX/Figure 3-source data 2/._Figure 3B Repeat2
- Figure 3-source data 2/Figure 3B Repeat1/
- __MACOSX/Figure 3-source data 2/._Figure 3B Repeat1
- Figure 3-source data 2/IB-data-Figure 3B.pdf
- __MACOSX/Figure 3-source data 2/._IB-data-Figure 3B.pdf
- Figure 3-source data 2/Figure 3B initial trial/ATRIP.tif
- __MACOSX/Figure 3-source data 2/Figure 3B initial trial/._ATRIP.tif
- Figure 3-source data 2/Figure 3B initial trial/GST.tif
- __MACOSX/Figure 3-source data 2/Figure 3B initial trial/._GST.tif
- Figure 3-source data 2/Figure 3B Repeat2/ATRIP.tif
- __MACOSX/Figure 3-source data 2/Figure 3B Repeat2/._ATRIP.tif
- Figure 3-source data 2/Figure 3B Repeat2/GST.tif
- __MACOSX/Figure 3-source data 2/Figure 3B Repeat2/._GST.tif
- Figure 3-source data 2/Figure 3B Repeat1/ATRIP.tif
- __MACOSX/Figure 3-source data 2/Figure 3B Repeat1/._ATRIP.tif
- Figure 3-source data 2/Figure 3B Repeat1/GST.tif
- __MACOSX/Figure 3-source data 2/Figure 3B Repeat1/._GST.tif
