# Supplementary material for: APE1 recruits ATRIP to ssDNA in an RPA-dependent and -independent manner to promote the ATR DNA damage response
Source: eLife. 2023 May 22;12:e82324. doi: 10.7554/eLife.82324 (PMC10202453; doi:10.7554/eLife.82324)
Supplement: Figure 3—source data 4. [file elife-82324-fig3-data4.zip]

Archive with 66 entries (62 files):
- Figure 3-source data 4/
- __MACOSX/._Figure 3-source data 4
- Figure 3-source data 4/.DS_Store
- __MACOSX/Figure 3-source data 4/._.DS_Store
- Figure 3-source data 4/Figure 3D Repeat1/
- __MACOSX/Figure 3-source data 4/._Figure 3D Repeat1
- Figure 3-source data 4/IB-data-Figure 3D.pdf
- __MACOSX/Figure 3-source data 4/._IB-data-Figure 3D.pdf
- Figure 3-source data 4/Figure 3D initial trial/
- __MACOSX/Figure 3-source data 4/._Figure 3D initial trial
- Figure 3-source data 4/Figure 3D Repeat2/
- __MACOSX/Figure 3-source data 4/._Figure 3D Repeat2
- Figure 3-source data 4/Figure 3D Repeat1/Bead-bound-RPA70.tif
- __MACOSX/Figure 3-source data 4/Figure 3D Repeat1/._Bead-bound-RPA70.tif
- Figure 3-source data 4/Figure 3D Repeat1/Extract-CHK1-P.tif
- __MACOSX/Figure 3-source data 4/Figure 3D Repeat1/._Extract-CHK1-P.tif
- Figure 3-source data 4/Figure 3D Repeat1/Bead-bound-GST.tif
- __MACOSX/Figure 3-source data 4/Figure 3D Repeat1/._Bead-bound-GST.tif
- Figure 3-source data 4/Figure 3D Repeat1/Bead-bound-RPA32.tif
- __MACOSX/Figure 3-source data 4/Figure 3D Repeat1/._Bead-bound-RPA32.tif
- Figure 3-source data 4/Figure 3D Repeat1/Bead-bound-ATRIP.tif
- __MACOSX/Figure 3-source data 4/Figure 3D Repeat1/._Bead-bound-ATRIP.tif
- Figure 3-source data 4/Figure 3D Repeat1/Extract-CHK1.jpg
- __MACOSX/Figure 3-source data 4/Figure 3D Repeat1/._Extract-CHK1.jpg
- Figure 3-source data 4/Figure 3D Repeat1/Extract-ATRIP.tif
- __MACOSX/Figure 3-source data 4/Figure 3D Repeat1/._Extract-ATRIP.tif
- Figure 3-source data 4/Figure 3D Repeat1/Extract-RPA.tif
- __MACOSX/Figure 3-source data 4/Figure 3D Repeat1/._Extract-RPA.tif
- Figure 3-source data 4/Figure 3D Repeat1/Extract-GST.tif
- __MACOSX/Figure 3-source data 4/Figure 3D Repeat1/._Extract-GST.tif
- Figure 3-source data 4/Figure 3D initial trial/Bead-bound-RPA70.tif
- __MACOSX/Figure 3-source data 4/Figure 3D initial trial/._Bead-bound-RPA70.tif
- Figure 3-source data 4/Figure 3D initial trial/Extract-Chk1-P.tif
- __MACOSX/Figure 3-source data 4/Figure 3D initial trial/._Extract-Chk1-P.tif
- Figure 3-source data 4/Figure 3D initial trial/Bead-bound-GST.tif
- __MACOSX/Figure 3-source data 4/Figure 3D initial trial/._Bead-bound-GST.tif
- Figure 3-source data 4/Figure 3D initial trial/Bead-bound-RPA32.tif
- __MACOSX/Figure 3-source data 4/Figure 3D initial trial/._Bead-bound-RPA32.tif
- Figure 3-source data 4/Figure 3D initial trial/Extract-Chk1.tif
- __MACOSX/Figure 3-source data 4/Figure 3D initial trial/._Extract-Chk1.tif
- Figure 3-source data 4/Figure 3D initial trial/Bead-bound-ATRIP.tif
- __MACOSX/Figure 3-source data 4/Figure 3D initial trial/._Bead-bound-ATRIP.tif
- Figure 3-source data 4/Figure 3D initial trial/Extract-ATRIP.tif
- __MACOSX/Figure 3-source data 4/Figure 3D initial trial/._Extract-ATRIP.tif
- Figure 3-source data 4/Figure 3D initial trial/Extract-RPA.tif
- __MACOSX/Figure 3-source data 4/Figure 3D initial trial/._Extract-RPA.tif
- Figure 3-source data 4/Figure 3D initial trial/Extract-GST.tif
- __MACOSX/Figure 3-source data 4/Figure 3D initial trial/._Extract-GST.tif
- Figure 3-source data 4/Figure 3D Repeat2/Bead-bound--RPA70.tif
- __MACOSX/Figure 3-source data 4/Figure 3D Repeat2/._Bead-bound--RPA70.tif
- Figure 3-source data 4/Figure 3D Repeat2/Extract-Chk1-P.tif
- __MACOSX/Figure 3-source data 4/Figure 3D Repeat2/._Extract-Chk1-P.tif
- Figure 3-source data 4/Figure 3D Repeat2/Extract-RPA.jpg
- __MACOSX/Figure 3-source data 4/Figure 3D Repeat2/._Extract-RPA.jpg
- Figure 3-source data 4/Figure 3D Repeat2/Bead-bound--RPA32.tif
- __MACOSX/Figure 3-source data 4/Figure 3D Repeat2/._Bead-bound--RPA32.tif
- Figure 3-source data 4/Figure 3D Repeat2/Extract-Chk1.tif
- __MACOSX/Figure 3-source data 4/Figure 3D Repeat2/._Extract-Chk1.tif
- Figure 3-source data 4/Figure 3D Repeat2/Bead-bound-ATRIP.tif
- __MACOSX/Figure 3-source data 4/Figure 3D Repeat2/._Bead-bound-ATRIP.tif
- Figure 3-source data 4/Figure 3D Repeat2/Extract-ATRIP.tif
- __MACOSX/Figure 3-source data 4/Figure 3D Repeat2/._Extract-ATRIP.tif
- Figure 3-source data 4/Figure 3D Repeat2/Bead-bound--GST.tif
- __MACOSX/Figure 3-source data 4/Figure 3D Repeat2/._Bead-bound--GST.tif
- Figure 3-source data 4/Figure 3D Repeat2/Extract-GST.tif
- __MACOSX/Figure 3-source data 4/Figure 3D Repeat2/._Extract-GST.tif
