# Supplementary material for: APE1 recruits ATRIP to ssDNA in an RPA-dependent and -independent manner to promote the ATR DNA damage response
Source: eLife. 2023 May 22;12:e82324. doi: 10.7554/eLife.82324 (PMC10202453; doi:10.7554/eLife.82324)
Supplement: Figure 3—figure supplement 1—source data 1. [file elife-82324-fig3-figsupp1-data1.zip]

Archive with 60 entries (56 files):
- Figure 3-figure supplement 1-souce data 1/
- __MACOSX/._Figure 3-figure supplement 1-souce data 1
- Figure 3-figure supplement 1-souce data 1/Figure 3S1 initial trial/
- __MACOSX/Figure 3-figure supplement 1-souce data 1/._Figure 3S1 initial trial
- Figure 3-figure supplement 1-souce data 1/.DS_Store
- __MACOSX/Figure 3-figure supplement 1-souce data 1/._.DS_Store
- Figure 3-figure supplement 1-souce data 1/Figure 3S1 Repeat1/
- __MACOSX/Figure 3-figure supplement 1-souce data 1/._Figure 3S1 Repeat1
- Figure 3-figure supplement 1-souce data 1/Figure 3S1 Repeat2/
- __MACOSX/Figure 3-figure supplement 1-souce data 1/._Figure 3S1 Repeat2
- Figure 3-figure supplement 1-souce data 1/IB-data-Figure 3S1.pdf
- __MACOSX/Figure 3-figure supplement 1-souce data 1/._IB-data-Figure 3S1.pdf
- Figure 3-figure supplement 1-souce data 1/Figure 3S1 initial trial/Extract--ATRIP.tif
- __MACOSX/Figure 3-figure supplement 1-souce data 1/Figure 3S1 initial trial/._Extract--ATRIP.tif
- Figure 3-figure supplement 1-souce data 1/Figure 3S1 initial trial/Extract-Chk1-P.tif
- __MACOSX/Figure 3-figure supplement 1-souce data 1/Figure 3S1 initial trial/._Extract-Chk1-P.tif
- Figure 3-figure supplement 1-souce data 1/Figure 3S1 initial trial/Bead-RPA.tif
- __MACOSX/Figure 3-figure supplement 1-souce data 1/Figure 3S1 initial trial/._Bead-RPA.tif
- Figure 3-figure supplement 1-souce data 1/Figure 3S1 initial trial/Bead-GST.tif
- __MACOSX/Figure 3-figure supplement 1-souce data 1/Figure 3S1 initial trial/._Bead-GST.tif
- Figure 3-figure supplement 1-souce data 1/Figure 3S1 initial trial/Extract--GST.tif
- __MACOSX/Figure 3-figure supplement 1-souce data 1/Figure 3S1 initial trial/._Extract--GST.tif
- Figure 3-figure supplement 1-souce data 1/Figure 3S1 initial trial/Bead-ATRIP.tif
- __MACOSX/Figure 3-figure supplement 1-souce data 1/Figure 3S1 initial trial/._Bead-ATRIP.tif
- Figure 3-figure supplement 1-souce data 1/Figure 3S1 initial trial/Extract--RPA.tif
- __MACOSX/Figure 3-figure supplement 1-souce data 1/Figure 3S1 initial trial/._Extract--RPA.tif
- Figure 3-figure supplement 1-souce data 1/Figure 3S1 initial trial/Extract-Chk1.tif
- __MACOSX/Figure 3-figure supplement 1-souce data 1/Figure 3S1 initial trial/._Extract-Chk1.tif
- Figure 3-figure supplement 1-souce data 1/Figure 3S1 Repeat1/Extract--ATRIP.tif
- __MACOSX/Figure 3-figure supplement 1-souce data 1/Figure 3S1 Repeat1/._Extract--ATRIP.tif
- Figure 3-figure supplement 1-souce data 1/Figure 3S1 Repeat1/Extract-Chk1-P.tif
- __MACOSX/Figure 3-figure supplement 1-souce data 1/Figure 3S1 Repeat1/._Extract-Chk1-P.tif
- Figure 3-figure supplement 1-souce data 1/Figure 3S1 Repeat1/Bead-RPA.tif
- __MACOSX/Figure 3-figure supplement 1-souce data 1/Figure 3S1 Repeat1/._Bead-RPA.tif
- Figure 3-figure supplement 1-souce data 1/Figure 3S1 Repeat1/Bead-GST.tif
- __MACOSX/Figure 3-figure supplement 1-souce data 1/Figure 3S1 Repeat1/._Bead-GST.tif
- Figure 3-figure supplement 1-souce data 1/Figure 3S1 Repeat1/Extract--GST.tif
- __MACOSX/Figure 3-figure supplement 1-souce data 1/Figure 3S1 Repeat1/._Extract--GST.tif
- Figure 3-figure supplement 1-souce data 1/Figure 3S1 Repeat1/Bead-ATRIP.tif
- __MACOSX/Figure 3-figure supplement 1-souce data 1/Figure 3S1 Repeat1/._Bead-ATRIP.tif
- Figure 3-figure supplement 1-souce data 1/Figure 3S1 Repeat1/Extract--RPA.tif
- __MACOSX/Figure 3-figure supplement 1-souce data 1/Figure 3S1 Repeat1/._Extract--RPA.tif
- Figure 3-figure supplement 1-souce data 1/Figure 3S1 Repeat1/Extract-Chk1.tif
- __MACOSX/Figure 3-figure supplement 1-souce data 1/Figure 3S1 Repeat1/._Extract-Chk1.tif
- Figure 3-figure supplement 1-souce data 1/Figure 3S1 Repeat2/Extract--ATRIP.tif
- __MACOSX/Figure 3-figure supplement 1-souce data 1/Figure 3S1 Repeat2/._Extract--ATRIP.tif
- Figure 3-figure supplement 1-souce data 1/Figure 3S1 Repeat2/Extract-Chk1-P.tif
- __MACOSX/Figure 3-figure supplement 1-souce data 1/Figure 3S1 Repeat2/._Extract-Chk1-P.tif
- Figure 3-figure supplement 1-souce data 1/Figure 3S1 Repeat2/Bead-RPA.tif
- __MACOSX/Figure 3-figure supplement 1-souce data 1/Figure 3S1 Repeat2/._Bead-RPA.tif
- Figure 3-figure supplement 1-souce data 1/Figure 3S1 Repeat2/Bead-GST.tif
- __MACOSX/Figure 3-figure supplement 1-souce data 1/Figure 3S1 Repeat2/._Bead-GST.tif
- Figure 3-figure supplement 1-souce data 1/Figure 3S1 Repeat2/Extract--GST.tif
- __MACOSX/Figure 3-figure supplement 1-souce data 1/Figure 3S1 Repeat2/._Extract--GST.tif
- Figure 3-figure supplement 1-souce data 1/Figure 3S1 Repeat2/Bead-ATRIP.tif
- __MACOSX/Figure 3-figure supplement 1-souce data 1/Figure 3S1 Repeat2/._Bead-ATRIP.tif
- Figure 3-figure supplement 1-souce data 1/Figure 3S1 Repeat2/Extract--RPA.tif
- __MACOSX/Figure 3-figure supplement 1-souce data 1/Figure 3S1 Repeat2/._Extract--RPA.tif
- Figure 3-figure supplement 1-souce data 1/Figure 3S1 Repeat2/Extract-Chk1.tif
- __MACOSX/Figure 3-figure supplement 1-souce data 1/Figure 3S1 Repeat2/._Extract-Chk1.tif
