# Supplementary material for: APE1 recruits ATRIP to ssDNA in an RPA-dependent and -independent manner to promote the ATR DNA damage response
Source: eLife. 2023 May 22;12:e82324. doi: 10.7554/eLife.82324 (PMC10202453; doi:10.7554/eLife.82324)
Supplement: Figure 4—source data 2. [file elife-82324-fig4-data2.zip]

Archive with 26 entries (22 files):
- Figure 4-source data 2/
- __MACOSX/._Figure 4-source data 2
- Figure 4-source data 2/Figure 4C Repeat2/
- __MACOSX/Figure 4-source data 2/._Figure 4C Repeat2
- Figure 4-source data 2/.DS_Store
- __MACOSX/Figure 4-source data 2/._.DS_Store
- Figure 4-source data 2/Figure 4C Repeat1/
- __MACOSX/Figure 4-source data 2/._Figure 4C Repeat1
- Figure 4-source data 2/IB-data-Figure 4C.pdf
- __MACOSX/Figure 4-source data 2/._IB-data-Figure 4C.pdf
- Figure 4-source data 2/Figure 4C initial trial/
- __MACOSX/Figure 4-source data 2/._Figure 4C initial trial
- Figure 4-source data 2/Figure 4C Repeat2/Pulldown-RPA.tif
- __MACOSX/Figure 4-source data 2/Figure 4C Repeat2/._Pulldown-RPA.tif
- Figure 4-source data 2/Figure 4C Repeat2/Input&Pulldown-GST.tif
- __MACOSX/Figure 4-source data 2/Figure 4C Repeat2/._Input&Pulldown-GST.tif
- Figure 4-source data 2/Figure 4C Repeat2/Input-RPA.tif
- __MACOSX/Figure 4-source data 2/Figure 4C Repeat2/._Input-RPA.tif
- Figure 4-source data 2/Figure 4C Repeat1/Input&Pulldown-GST.tif
- __MACOSX/Figure 4-source data 2/Figure 4C Repeat1/._Input&Pulldown-GST.tif
- Figure 4-source data 2/Figure 4C Repeat1/Input&Pulldown-RPA.tif
- __MACOSX/Figure 4-source data 2/Figure 4C Repeat1/._Input&Pulldown-RPA.tif
- Figure 4-source data 2/Figure 4C initial trial/Input&Pulldown-GST.tif
- __MACOSX/Figure 4-source data 2/Figure 4C initial trial/._Input&Pulldown-GST.tif
- Figure 4-source data 2/Figure 4C initial trial/Input&Pulldown-RPA.tif
- __MACOSX/Figure 4-source data 2/Figure 4C initial trial/._Input&Pulldown-RPA.tif
