# Supplementary material for: APE1 recruits ATRIP to ssDNA in an RPA-dependent and -independent manner to promote the ATR DNA damage response
Source: eLife. 2023 May 22;12:e82324. doi: 10.7554/eLife.82324 (PMC10202453; doi:10.7554/eLife.82324)
Supplement: Figure 4—source data 3. [file elife-82324-fig4-data3.zip]

Archive with 24 entries (20 files):
- Figure 4-source data 3/
- __MACOSX/._Figure 4-source data 3
- Figure 4-source data 3/Figure 4D Repeat1/
- __MACOSX/Figure 4-source data 3/._Figure 4D Repeat1
- Figure 4-source data 3/.DS_Store
- __MACOSX/Figure 4-source data 3/._.DS_Store
- Figure 4-source data 3/Figure 4D Repeat2/
- __MACOSX/Figure 4-source data 3/._Figure 4D Repeat2
- Figure 4-source data 3/IB-data-Figure 4D.pdf
- __MACOSX/Figure 4-source data 3/._IB-data-Figure 4D.pdf
- Figure 4-source data 3/Figure 4D initial trial/
- __MACOSX/Figure 4-source data 3/._Figure 4D initial trial
- Figure 4-source data 3/Figure 4D Repeat1/Input&Pulldown-GST.tif
- __MACOSX/Figure 4-source data 3/Figure 4D Repeat1/._Input&Pulldown-GST.tif
- Figure 4-source data 3/Figure 4D Repeat1/Input&Pulldown-ATRIP.tif
- __MACOSX/Figure 4-source data 3/Figure 4D Repeat1/._Input&Pulldown-ATRIP.tif
- Figure 4-source data 3/Figure 4D Repeat2/Input and Pulldown-GST.tif
- __MACOSX/Figure 4-source data 3/Figure 4D Repeat2/._Input and Pulldown-GST.tif
- Figure 4-source data 3/Figure 4D Repeat2/Input and Pulldown-ATRIP.tif
- __MACOSX/Figure 4-source data 3/Figure 4D Repeat2/._Input and Pulldown-ATRIP.tif
- Figure 4-source data 3/Figure 4D initial trial/Input&Pulldown-GST.tif
- __MACOSX/Figure 4-source data 3/Figure 4D initial trial/._Input&Pulldown-GST.tif
- Figure 4-source data 3/Figure 4D initial trial/Input&Pulldown-ATRIP.tif
- __MACOSX/Figure 4-source data 3/Figure 4D initial trial/._Input&Pulldown-ATRIP.tif
