# Supplementary material for: APE1 recruits ATRIP to ssDNA in an RPA-dependent and -independent manner to promote the ATR DNA damage response
Source: eLife. 2023 May 22;12:e82324. doi: 10.7554/eLife.82324 (PMC10202453; doi:10.7554/eLife.82324)
Supplement: Figure 4—source data 4. [file elife-82324-fig4-data4.zip]

Archive with 72 entries (68 files):
- Figure 4-source data 4/
- __MACOSX/._Figure 4-source data 4
- Figure 4-source data 4/Figure 4E initial trial/
- __MACOSX/Figure 4-source data 4/._Figure 4E initial trial
- Figure 4-source data 4/Figure 4E Repeat1/
- __MACOSX/Figure 4-source data 4/._Figure 4E Repeat1
- Figure 4-source data 4/.DS_Store
- __MACOSX/Figure 4-source data 4/._.DS_Store
- Figure 4-source data 4/IB-data-Figure 4E.pdf
- __MACOSX/Figure 4-source data 4/._IB-data-Figure 4E.pdf
- Figure 4-source data 4/Figure 4E Repeat2/
- __MACOSX/Figure 4-source data 4/._Figure 4E Repeat2
- Figure 4-source data 4/Figure 4E initial trial/Bead-bound-RPA70.tif
- __MACOSX/Figure 4-source data 4/Figure 4E initial trial/._Bead-bound-RPA70.tif
- Figure 4-source data 4/Figure 4E initial trial/Extract-Chk1-P.tif
- __MACOSX/Figure 4-source data 4/Figure 4E initial trial/._Extract-Chk1-P.tif
- Figure 4-source data 4/Figure 4E initial trial/Bead-bound-GST.tif
- __MACOSX/Figure 4-source data 4/Figure 4E initial trial/._Bead-bound-GST.tif
- Figure 4-source data 4/Figure 4E initial trial/Extract-RPA70.tif
- __MACOSX/Figure 4-source data 4/Figure 4E initial trial/._Extract-RPA70.tif
- Figure 4-source data 4/Figure 4E initial trial/Bead-bound-RPA32.tif
- __MACOSX/Figure 4-source data 4/Figure 4E initial trial/._Bead-bound-RPA32.tif
- Figure 4-source data 4/Figure 4E initial trial/Extract-Chk1.tif
- __MACOSX/Figure 4-source data 4/Figure 4E initial trial/._Extract-Chk1.tif
- Figure 4-source data 4/Figure 4E initial trial/Bead-bound-ATRIP.tif
- __MACOSX/Figure 4-source data 4/Figure 4E initial trial/._Bead-bound-ATRIP.tif
- Figure 4-source data 4/Figure 4E initial trial/Extract-ATRIP.tif
- __MACOSX/Figure 4-source data 4/Figure 4E initial trial/._Extract-ATRIP.tif
- Figure 4-source data 4/Figure 4E initial trial/Extract-RPA32.tif
- __MACOSX/Figure 4-source data 4/Figure 4E initial trial/._Extract-RPA32.tif
- Figure 4-source data 4/Figure 4E initial trial/Extract-GST.tif
- __MACOSX/Figure 4-source data 4/Figure 4E initial trial/._Extract-GST.tif
- Figure 4-source data 4/Figure 4E Repeat1/Bead-bound-RPA70.tif
- __MACOSX/Figure 4-source data 4/Figure 4E Repeat1/._Bead-bound-RPA70.tif
- Figure 4-source data 4/Figure 4E Repeat1/Extract-Chk1-P.tif
- __MACOSX/Figure 4-source data 4/Figure 4E Repeat1/._Extract-Chk1-P.tif
- Figure 4-source data 4/Figure 4E Repeat1/Bead-bound-GST.tif
- __MACOSX/Figure 4-source data 4/Figure 4E Repeat1/._Bead-bound-GST.tif
- Figure 4-source data 4/Figure 4E Repeat1/Extract-RPA70.tif
- __MACOSX/Figure 4-source data 4/Figure 4E Repeat1/._Extract-RPA70.tif
- Figure 4-source data 4/Figure 4E Repeat1/Bead-bound-RPA32.tif
- __MACOSX/Figure 4-source data 4/Figure 4E Repeat1/._Bead-bound-RPA32.tif
- Figure 4-source data 4/Figure 4E Repeat1/Extract-Chk1.tif
- __MACOSX/Figure 4-source data 4/Figure 4E Repeat1/._Extract-Chk1.tif
- Figure 4-source data 4/Figure 4E Repeat1/Bead-bound-ATRIP.tif
- __MACOSX/Figure 4-source data 4/Figure 4E Repeat1/._Bead-bound-ATRIP.tif
- Figure 4-source data 4/Figure 4E Repeat1/Extract-ATRIP.tif
- __MACOSX/Figure 4-source data 4/Figure 4E Repeat1/._Extract-ATRIP.tif
- Figure 4-source data 4/Figure 4E Repeat1/Extract-RPA32.tif
- __MACOSX/Figure 4-source data 4/Figure 4E Repeat1/._Extract-RPA32.tif
- Figure 4-source data 4/Figure 4E Repeat1/Extract-GST.tif
- __MACOSX/Figure 4-source data 4/Figure 4E Repeat1/._Extract-GST.tif
- Figure 4-source data 4/Figure 4E Repeat2/Bead-bound-RPA70.tif
- __MACOSX/Figure 4-source data 4/Figure 4E Repeat2/._Bead-bound-RPA70.tif
- Figure 4-source data 4/Figure 4E Repeat2/Extract-Chk1-P.tif
- __MACOSX/Figure 4-source data 4/Figure 4E Repeat2/._Extract-Chk1-P.tif
- Figure 4-source data 4/Figure 4E Repeat2/Bead-bound-GST.tif
- __MACOSX/Figure 4-source data 4/Figure 4E Repeat2/._Bead-bound-GST.tif
- Figure 4-source data 4/Figure 4E Repeat2/Extract-RPA70.tif
- __MACOSX/Figure 4-source data 4/Figure 4E Repeat2/._Extract-RPA70.tif
- Figure 4-source data 4/Figure 4E Repeat2/Bead-bound-RPA32.tif
- __MACOSX/Figure 4-source data 4/Figure 4E Repeat2/._Bead-bound-RPA32.tif
- Figure 4-source data 4/Figure 4E Repeat2/Extract-Chk1.tif
- __MACOSX/Figure 4-source data 4/Figure 4E Repeat2/._Extract-Chk1.tif
- Figure 4-source data 4/Figure 4E Repeat2/Bead-bound-ATRIP.tif
- __MACOSX/Figure 4-source data 4/Figure 4E Repeat2/._Bead-bound-ATRIP.tif
- Figure 4-source data 4/Figure 4E Repeat2/Extract-ATRIP.tif
- __MACOSX/Figure 4-source data 4/Figure 4E Repeat2/._Extract-ATRIP.tif
- Figure 4-source data 4/Figure 4E Repeat2/Extract-RPA32.tif
- __MACOSX/Figure 4-source data 4/Figure 4E Repeat2/._Extract-RPA32.tif
- Figure 4-source data 4/Figure 4E Repeat2/Extract-GST.tif
- __MACOSX/Figure 4-source data 4/Figure 4E Repeat2/._Extract-GST.tif
