# Supplementary material for: APE1 recruits ATRIP to ssDNA in an RPA-dependent and -independent manner to promote the ATR DNA damage response
Source: eLife. 2023 May 22;12:e82324. doi: 10.7554/eLife.82324 (PMC10202453; doi:10.7554/eLife.82324)
Supplement: Figure 4—figure supplement 1—source data 1. [file elife-82324-fig4-figsupp1-data1.zip]

Archive with 36 entries (32 files):
- Figure 4-figure supplement 1-souce data 1/
- __MACOSX/._Figure 4-figure supplement 1-souce data 1
- Figure 4-figure supplement 1-souce data 1/Figure 4S1B Repeat1/
- __MACOSX/Figure 4-figure supplement 1-souce data 1/._Figure 4S1B Repeat1
- Figure 4-figure supplement 1-souce data 1/.DS_Store
- __MACOSX/Figure 4-figure supplement 1-souce data 1/._.DS_Store
- Figure 4-figure supplement 1-souce data 1/Figure 4S1B initial/
- __MACOSX/Figure 4-figure supplement 1-souce data 1/._Figure 4S1B initial
- Figure 4-figure supplement 1-souce data 1/Figure 4S1B Repeat2/
- __MACOSX/Figure 4-figure supplement 1-souce data 1/._Figure 4S1B Repeat2
- Figure 4-figure supplement 1-souce data 1/IB-data-Figure 4S1B.pdf
- __MACOSX/Figure 4-figure supplement 1-souce data 1/._IB-data-Figure 4S1B.pdf
- Figure 4-figure supplement 1-souce data 1/Figure 4S1B Repeat1/Pulldown-RPA.tif
- __MACOSX/Figure 4-figure supplement 1-souce data 1/Figure 4S1B Repeat1/._Pulldown-RPA.tif
- Figure 4-figure supplement 1-souce data 1/Figure 4S1B Repeat1/Pulldown-GST.tif
- __MACOSX/Figure 4-figure supplement 1-souce data 1/Figure 4S1B Repeat1/._Pulldown-GST.tif
- Figure 4-figure supplement 1-souce data 1/Figure 4S1B Repeat1/Input-RPA.tif
- __MACOSX/Figure 4-figure supplement 1-souce data 1/Figure 4S1B Repeat1/._Input-RPA.tif
- Figure 4-figure supplement 1-souce data 1/Figure 4S1B Repeat1/Input-GST.tif
- __MACOSX/Figure 4-figure supplement 1-souce data 1/Figure 4S1B Repeat1/._Input-GST.tif
- Figure 4-figure supplement 1-souce data 1/Figure 4S1B initial/Pulldown-RPA.tif
- __MACOSX/Figure 4-figure supplement 1-souce data 1/Figure 4S1B initial/._Pulldown-RPA.tif
- Figure 4-figure supplement 1-souce data 1/Figure 4S1B initial/Pulldown-GST.tif
- __MACOSX/Figure 4-figure supplement 1-souce data 1/Figure 4S1B initial/._Pulldown-GST.tif
- Figure 4-figure supplement 1-souce data 1/Figure 4S1B initial/Input-RPA.tif
- __MACOSX/Figure 4-figure supplement 1-souce data 1/Figure 4S1B initial/._Input-RPA.tif
- Figure 4-figure supplement 1-souce data 1/Figure 4S1B initial/Input-GST.tif
- __MACOSX/Figure 4-figure supplement 1-souce data 1/Figure 4S1B initial/._Input-GST.tif
- Figure 4-figure supplement 1-souce data 1/Figure 4S1B Repeat2/Pulldown-RPA.tif
- __MACOSX/Figure 4-figure supplement 1-souce data 1/Figure 4S1B Repeat2/._Pulldown-RPA.tif
- Figure 4-figure supplement 1-souce data 1/Figure 4S1B Repeat2/Pulldown-GST.tif
- __MACOSX/Figure 4-figure supplement 1-souce data 1/Figure 4S1B Repeat2/._Pulldown-GST.tif
- Figure 4-figure supplement 1-souce data 1/Figure 4S1B Repeat2/Input-RPA.tif
- __MACOSX/Figure 4-figure supplement 1-souce data 1/Figure 4S1B Repeat2/._Input-RPA.tif
- Figure 4-figure supplement 1-souce data 1/Figure 4S1B Repeat2/Input-GST.tif
- __MACOSX/Figure 4-figure supplement 1-souce data 1/Figure 4S1B Repeat2/._Input-GST.tif
