# Supplementary material for: APE1 recruits ATRIP to ssDNA in an RPA-dependent and -independent manner to promote the ATR DNA damage response
Source: eLife. 2023 May 22;12:e82324. doi: 10.7554/eLife.82324 (PMC10202453; doi:10.7554/eLife.82324)
Supplement: Figure 4—figure supplement 3—source data 1. [file elife-82324-fig4-figsupp3-data1.zip]

Archive with 38 entries (34 files):
- Figure 4-figure supplement 3-souce data 1/
- __MACOSX/._Figure 4-figure supplement 3-souce data 1
- Figure 4-figure supplement 3-souce data 1/.DS_Store
- __MACOSX/Figure 4-figure supplement 3-souce data 1/._.DS_Store
- Figure 4-figure supplement 3-souce data 1/IB-data-Figure 4S3A.pdf
- __MACOSX/Figure 4-figure supplement 3-souce data 1/._IB-data-Figure 4S3A.pdf
- Figure 4-figure supplement 3-souce data 1/Figure 4S3A Repeat2/
- __MACOSX/Figure 4-figure supplement 3-souce data 1/._Figure 4S3A Repeat2
- Figure 4-figure supplement 3-souce data 1/Figure 4S3A initial/
- __MACOSX/Figure 4-figure supplement 3-souce data 1/._Figure 4S3A initial
- Figure 4-figure supplement 3-souce data 1/Figure 4S3A Repeat1/
- __MACOSX/Figure 4-figure supplement 3-souce data 1/._Figure 4S3A Repeat1
- Figure 4-figure supplement 3-souce data 1/Figure 4S3A Repeat2/Input-GST-APE1.tif
- __MACOSX/Figure 4-figure supplement 3-souce data 1/Figure 4S3A Repeat2/._Input-GST-APE1.tif
- Figure 4-figure supplement 3-souce data 1/Figure 4S3A Repeat2/Bead-GST-APE1.tif
- __MACOSX/Figure 4-figure supplement 3-souce data 1/Figure 4S3A Repeat2/._Bead-GST-APE1.tif
- Figure 4-figure supplement 3-souce data 1/Figure 4S3A Repeat2/Bead-RPA.tif
- __MACOSX/Figure 4-figure supplement 3-souce data 1/Figure 4S3A Repeat2/._Bead-RPA.tif
- Figure 4-figure supplement 3-souce data 1/Figure 4S3A Repeat2/Input-GST-APE1-2.tif
- __MACOSX/Figure 4-figure supplement 3-souce data 1/Figure 4S3A Repeat2/._Input-GST-APE1-2.tif
- Figure 4-figure supplement 3-souce data 1/Figure 4S3A Repeat2/Input-RPA.tif
- __MACOSX/Figure 4-figure supplement 3-souce data 1/Figure 4S3A Repeat2/._Input-RPA.tif
- Figure 4-figure supplement 3-souce data 1/Figure 4S3A initial/Bead-RPA.tif
- __MACOSX/Figure 4-figure supplement 3-souce data 1/Figure 4S3A initial/._Bead-RPA.tif
- Figure 4-figure supplement 3-souce data 1/Figure 4S3A initial/Bead-APE1.tif
- __MACOSX/Figure 4-figure supplement 3-souce data 1/Figure 4S3A initial/._Bead-APE1.tif
- Figure 4-figure supplement 3-souce data 1/Figure 4S3A initial/Input-RPA.tif
- __MACOSX/Figure 4-figure supplement 3-souce data 1/Figure 4S3A initial/._Input-RPA.tif
- Figure 4-figure supplement 3-souce data 1/Figure 4S3A initial/Input-APE1.tif
- __MACOSX/Figure 4-figure supplement 3-souce data 1/Figure 4S3A initial/._Input-APE1.tif
- Figure 4-figure supplement 3-souce data 1/Figure 4S3A Repeat1/Input-GST-APE1.tif
- __MACOSX/Figure 4-figure supplement 3-souce data 1/Figure 4S3A Repeat1/._Input-GST-APE1.tif
- Figure 4-figure supplement 3-souce data 1/Figure 4S3A Repeat1/Bead-GST-APE1.tif
- __MACOSX/Figure 4-figure supplement 3-souce data 1/Figure 4S3A Repeat1/._Bead-GST-APE1.tif
- Figure 4-figure supplement 3-souce data 1/Figure 4S3A Repeat1/Bead-RPA.tif
- __MACOSX/Figure 4-figure supplement 3-souce data 1/Figure 4S3A Repeat1/._Bead-RPA.tif
- Figure 4-figure supplement 3-souce data 1/Figure 4S3A Repeat1/Input-RPA.tif
- __MACOSX/Figure 4-figure supplement 3-souce data 1/Figure 4S3A Repeat1/._Input-RPA.tif
