# Supplementary material for: APE1 recruits ATRIP to ssDNA in an RPA-dependent and -independent manner to promote the ATR DNA damage response
Source: eLife. 2023 May 22;12:e82324. doi: 10.7554/eLife.82324 (PMC10202453; doi:10.7554/eLife.82324)
Supplement: Figure 4—figure supplement 3—source data 2. [file elife-82324-fig4-figsupp3-data2.zip]

Archive with 44 entries (40 files):
- Figure 4-figure supplement 3-souce data 2/
- __MACOSX/._Figure 4-figure supplement 3-souce data 2
- Figure 4-figure supplement 3-souce data 2/Figure 4S3C Repeat2/
- __MACOSX/Figure 4-figure supplement 3-souce data 2/._Figure 4S3C Repeat2
- Figure 4-figure supplement 3-souce data 2/.DS_Store
- __MACOSX/Figure 4-figure supplement 3-souce data 2/._.DS_Store
- Figure 4-figure supplement 3-souce data 2/IB-data-Figure 4S3C.pdf
- __MACOSX/Figure 4-figure supplement 3-souce data 2/._IB-data-Figure 4S3C.pdf
- Figure 4-figure supplement 3-souce data 2/Figure 4S3C Repeat1/
- __MACOSX/Figure 4-figure supplement 3-souce data 2/._Figure 4S3C Repeat1
- Figure 4-figure supplement 3-souce data 2/Figure 4S3C initial/
- __MACOSX/Figure 4-figure supplement 3-souce data 2/._Figure 4S3C initial
- Figure 4-figure supplement 3-souce data 2/Figure 4S3C Repeat2/Input-GST-APE1.tif
- __MACOSX/Figure 4-figure supplement 3-souce data 2/Figure 4S3C Repeat2/._Input-GST-APE1.tif
- Figure 4-figure supplement 3-souce data 2/Figure 4S3C Repeat2/Input-RPA-2.tif
- __MACOSX/Figure 4-figure supplement 3-souce data 2/Figure 4S3C Repeat2/._Input-RPA-2.tif
- Figure 4-figure supplement 3-souce data 2/Figure 4S3C Repeat2/Bead-GST-APE1.tif
- __MACOSX/Figure 4-figure supplement 3-souce data 2/Figure 4S3C Repeat2/._Bead-GST-APE1.tif
- Figure 4-figure supplement 3-souce data 2/Figure 4S3C Repeat2/Bead-RPA.tif
- __MACOSX/Figure 4-figure supplement 3-souce data 2/Figure 4S3C Repeat2/._Bead-RPA.tif
- Figure 4-figure supplement 3-souce data 2/Figure 4S3C Repeat2/Input-GST-APE1-2.tif
- __MACOSX/Figure 4-figure supplement 3-souce data 2/Figure 4S3C Repeat2/._Input-GST-APE1-2.tif
- Figure 4-figure supplement 3-souce data 2/Figure 4S3C Repeat2/Input-RPA.tif
- __MACOSX/Figure 4-figure supplement 3-souce data 2/Figure 4S3C Repeat2/._Input-RPA.tif
- Figure 4-figure supplement 3-souce data 2/Figure 4S3C Repeat1/Input-GST-APE1.tif
- __MACOSX/Figure 4-figure supplement 3-souce data 2/Figure 4S3C Repeat1/._Input-GST-APE1.tif
- Figure 4-figure supplement 3-souce data 2/Figure 4S3C Repeat1/Input-RPA-2.tif
- __MACOSX/Figure 4-figure supplement 3-souce data 2/Figure 4S3C Repeat1/._Input-RPA-2.tif
- Figure 4-figure supplement 3-souce data 2/Figure 4S3C Repeat1/Bead-GST-APE1.tif
- __MACOSX/Figure 4-figure supplement 3-souce data 2/Figure 4S3C Repeat1/._Bead-GST-APE1.tif
- Figure 4-figure supplement 3-souce data 2/Figure 4S3C Repeat1/Bead-RPA.tif
- __MACOSX/Figure 4-figure supplement 3-souce data 2/Figure 4S3C Repeat1/._Bead-RPA.tif
- Figure 4-figure supplement 3-souce data 2/Figure 4S3C Repeat1/Input-GST-APE1-2.tif
- __MACOSX/Figure 4-figure supplement 3-souce data 2/Figure 4S3C Repeat1/._Input-GST-APE1-2.tif
- Figure 4-figure supplement 3-souce data 2/Figure 4S3C Repeat1/Input-RPA.tif
- __MACOSX/Figure 4-figure supplement 3-souce data 2/Figure 4S3C Repeat1/._Input-RPA.tif
- Figure 4-figure supplement 3-souce data 2/Figure 4S3C initial/Input-GST-APE1.tif
- __MACOSX/Figure 4-figure supplement 3-souce data 2/Figure 4S3C initial/._Input-GST-APE1.tif
- Figure 4-figure supplement 3-souce data 2/Figure 4S3C initial/Bead-GST-APE1.tif
- __MACOSX/Figure 4-figure supplement 3-souce data 2/Figure 4S3C initial/._Bead-GST-APE1.tif
- Figure 4-figure supplement 3-souce data 2/Figure 4S3C initial/Bead-RPA.tif
- __MACOSX/Figure 4-figure supplement 3-souce data 2/Figure 4S3C initial/._Bead-RPA.tif
- Figure 4-figure supplement 3-souce data 2/Figure 4S3C initial/Input-RPA.tif
- __MACOSX/Figure 4-figure supplement 3-souce data 2/Figure 4S3C initial/._Input-RPA.tif
