# Supplementary material for: APE1 recruits ATRIP to ssDNA in an RPA-dependent and -independent manner to promote the ATR DNA damage response
Source: eLife. 2023 May 22;12:e82324. doi: 10.7554/eLife.82324 (PMC10202453; doi:10.7554/eLife.82324)
Supplement: Figure 4—figure supplement 3—source data 3. [file elife-82324-fig4-figsupp3-data3.zip]

Archive with 48 entries (44 files):
- Figure 4-figure supplement 3-souce data 3/
- __MACOSX/._Figure 4-figure supplement 3-souce data 3
- Figure 4-figure supplement 3-souce data 3/.DS_Store
- __MACOSX/Figure 4-figure supplement 3-souce data 3/._.DS_Store
- Figure 4-figure supplement 3-souce data 3/Figure 4S3E Repeat1/
- __MACOSX/Figure 4-figure supplement 3-souce data 3/._Figure 4S3E Repeat1
- Figure 4-figure supplement 3-souce data 3/Figure 4S3E initial/
- __MACOSX/Figure 4-figure supplement 3-souce data 3/._Figure 4S3E initial
- Figure 4-figure supplement 3-souce data 3/IB-data-Figure 4S3E.pdf
- __MACOSX/Figure 4-figure supplement 3-souce data 3/._IB-data-Figure 4S3E.pdf
- Figure 4-figure supplement 3-souce data 3/Figure 4S3E Repeat2/
- __MACOSX/Figure 4-figure supplement 3-souce data 3/._Figure 4S3E Repeat2
- Figure 4-figure supplement 3-souce data 3/Figure 4S3E Repeat1/Input-ATRIP.tif
- __MACOSX/Figure 4-figure supplement 3-souce data 3/Figure 4S3E Repeat1/._Input-ATRIP.tif
- Figure 4-figure supplement 3-souce data 3/Figure 4S3E Repeat1/Bead-RPA.tif
- __MACOSX/Figure 4-figure supplement 3-souce data 3/Figure 4S3E Repeat1/._Bead-RPA.tif
- Figure 4-figure supplement 3-souce data 3/Figure 4S3E Repeat1/Bead-GST.tif
- __MACOSX/Figure 4-figure supplement 3-souce data 3/Figure 4S3E Repeat1/._Bead-GST.tif
- Figure 4-figure supplement 3-souce data 3/Figure 4S3E Repeat1/Bead-ATRIP.tif
- __MACOSX/Figure 4-figure supplement 3-souce data 3/Figure 4S3E Repeat1/._Bead-ATRIP.tif
- Figure 4-figure supplement 3-souce data 3/Figure 4S3E Repeat1/Input-RPA.tif
- __MACOSX/Figure 4-figure supplement 3-souce data 3/Figure 4S3E Repeat1/._Input-RPA.tif
- Figure 4-figure supplement 3-souce data 3/Figure 4S3E Repeat1/Input-GST.tif
- __MACOSX/Figure 4-figure supplement 3-souce data 3/Figure 4S3E Repeat1/._Input-GST.tif
- Figure 4-figure supplement 3-souce data 3/Figure 4S3E initial/Input-ATRIP.tif
- __MACOSX/Figure 4-figure supplement 3-souce data 3/Figure 4S3E initial/._Input-ATRIP.tif
- Figure 4-figure supplement 3-souce data 3/Figure 4S3E initial/Bead-RPA.tif
- __MACOSX/Figure 4-figure supplement 3-souce data 3/Figure 4S3E initial/._Bead-RPA.tif
- Figure 4-figure supplement 3-souce data 3/Figure 4S3E initial/Bead-GST.tif
- __MACOSX/Figure 4-figure supplement 3-souce data 3/Figure 4S3E initial/._Bead-GST.tif
- Figure 4-figure supplement 3-souce data 3/Figure 4S3E initial/Bead-ATRIP.tif
- __MACOSX/Figure 4-figure supplement 3-souce data 3/Figure 4S3E initial/._Bead-ATRIP.tif
- Figure 4-figure supplement 3-souce data 3/Figure 4S3E initial/Input-RPA.tif
- __MACOSX/Figure 4-figure supplement 3-souce data 3/Figure 4S3E initial/._Input-RPA.tif
- Figure 4-figure supplement 3-souce data 3/Figure 4S3E initial/Input-GST.tif
- __MACOSX/Figure 4-figure supplement 3-souce data 3/Figure 4S3E initial/._Input-GST.tif
- Figure 4-figure supplement 3-souce data 3/Figure 4S3E Repeat2/Input-ATRIP.tif
- __MACOSX/Figure 4-figure supplement 3-souce data 3/Figure 4S3E Repeat2/._Input-ATRIP.tif
- Figure 4-figure supplement 3-souce data 3/Figure 4S3E Repeat2/Bead-RPA.tif
- __MACOSX/Figure 4-figure supplement 3-souce data 3/Figure 4S3E Repeat2/._Bead-RPA.tif
- Figure 4-figure supplement 3-souce data 3/Figure 4S3E Repeat2/Bead-GST.tif
- __MACOSX/Figure 4-figure supplement 3-souce data 3/Figure 4S3E Repeat2/._Bead-GST.tif
- Figure 4-figure supplement 3-souce data 3/Figure 4S3E Repeat2/Bead-ATRIP.tif
- __MACOSX/Figure 4-figure supplement 3-souce data 3/Figure 4S3E Repeat2/._Bead-ATRIP.tif
- Figure 4-figure supplement 3-souce data 3/Figure 4S3E Repeat2/Input-RPA.tif
- __MACOSX/Figure 4-figure supplement 3-souce data 3/Figure 4S3E Repeat2/._Input-RPA.tif
- Figure 4-figure supplement 3-souce data 3/Figure 4S3E Repeat2/Input-GST.tif
- __MACOSX/Figure 4-figure supplement 3-souce data 3/Figure 4S3E Repeat2/._Input-GST.tif
